# Supplementary material for: Ex Vivo Model of Neuroblastoma Plasticity
Source: Cancers (Basel). 2023 Feb 17;15(4):1274. doi: 10.3390/cancers15041274 (PMC9954615; doi:10.3390/cancers15041274)
Supplement: Supplementary file 1 [file cancers-15-01274-s001.zip]

Archive with 1 entries (1 files):
- cancers-2213362-supplementary.pdf
